# Supplementary material for: Tailoring the Stabilization and Pyrolysis Processes of Carbon Molecular Sieve Membrane Derived from Polyacrylonitrile for Ethylene/Ethane Separation
Source: Membranes (Basel). 2022 Jan 15;12(1):93. doi: 10.3390/membranes12010093 (PMC8781130; doi:10.3390/membranes12010093)
Supplement: Supplementary file 1 [file membranes-12-00093-s001.zip]

Archive with 1 entries (1 files):
- membranes-1540068-supplementary.pdf
